# Supplementary material for: Capacity of tTreg generation is not impaired in the atrophied thymus
Source: PLoS Biol. 2017 Nov 8;15(11):e2003352. doi: 10.1371/journal.pbio.2003352 (PMC5695848; doi:10.1371/journal.pbio.2003352)
Supplement: S1 Data — (XLSX) [file pbio.2003352.s007.xlsx]

## Sheet: Fig.1
Fig. 1B							Fig. 1C left panel			Fig. 1C Right panel				Fig. 1D left panel			Fig. 1D Right panel
FF#CD4spGFP+(X104)	FC#CD4spGFP+(X104)	FF#tTregGFP+(X104)	FC#tTregGFP+(X104)	FF#tTconGFP+(X104)	FC#tTconGFP+(X104)		Weeks	Ratio of %Treg/Tcon		Weeks	#tTreg(X103)	#tTcon(X104)		Weeks	Ratio of %Treg/tcon		Weeks	#tTreg(X103)	#tTcon(X104)
532.4	47.4	9.1	0.26	380.7	46.22		4	0.520156		4	9.22759	177.4		4	1.4771		4	42.9883	291.031
292.6	31.5	0.98	0.25	277.68	30.24		4	1.39334		4	38.297	274.857		4	1.81552		4	52.031	286.59
268.5	97	2.1	3.54	247.29	85.5		4	0.635344		4	14.1704	223.035		4	1.15808		4	22.3941	193.373
279.4	199	1.95	4.6	268.22	175		6	0.301235		6	5.33651	177.155		6	2.03606		6	26.7883	131.57
639	203	12.8	4.8	422	178		6	0.870116		6	34.9426	401.586		6	2.5		6	28.8592	115.437
466	230	11.2	5.6	305	205		20	2.80134		20	11.7674	126.809		20	1.19925		20	5.87531	48.9914
462		0.88		329			20	1.89369		20	3.51348	95.5385		20	1.6875		20	6.15597	36.4798
545		0.96		374			20	2.60001		20	7.99526	44.1843		20	1.98221		20	5.30326	26.7543
							20	4.42308		20	7.93285	18.1579		20	1.14035		20	5.51632	48.3739
							20	2.07469		20	6.83987	34.7767		20	0.701542		20	6.84051	97.5067
							35	3.77203		35	4.00247	10.6109		35	0.872826		35	1.00124	11.4712
							35	4.59644		35	7.54319	16.4109		35	0.636364		35	1.30434	20.4968
							4	1.79551		4	54.1187	301.411		4	2.00864		4	72.8922	362.894
							15	1.56571		15	13.4658	86.0042		55	0.659622		55	0.714828	10.8369
							15	1.84874		15	21.4567	116.061		55	0.526316		55	0.581211	11.043
							43	4.41861		43	3.69595	8.36453		43	0.900853		43	2.21726	24.6129
							55	5.26603		55	4.292	8.15036		25	1.37277		25	10.0956	73.5422
							55	4.54047		55	3.48554	7.6766		25	1.06841		25	12.6014	117.945
							25	1.6838		25	8.53472	50.6871		15	1.43019		15	11.6732	81.6197
							25	5.02008		25	5.05713	10.0738		4	2.10037		4	73.7478	351.118
							15	1.50452		15	32.8279	218.195		4	2.95327		4	85.0683	288.048
							4	0.312627		4	12.7904	409.128		4	1.80579		4	39.9113	221.018
							4	0.747702		4	33.6106	449.518
							4	0.347518		4	16.2101	466.455

## Sheet: Fig.2 
Fig. 2B left panel			Fig. 2B Right panel				Fig. 2C left panel			Fig. 2C Right panel
Weeks	Ratio of %Treg/Tcon		Weeks	#tTreg(X103)	#tTcon(X104)		Weeks	Ratio of %Treg/tcon		Weeks	#tTreg(X103)	#tTcon(X104)
3.5	1.51692		3.5	50.2913	331.536		3.5	2.46707		3.5	19.5592	79.2814
3.5	1.37809		3.5	57.4673	417.006		3.5	2.72616		3.5	38.4457	141.025
4	1.40394		4	76.0506	541.694		4	2.71111		4	64.3316	237.289
4	0.28536		4	13.6303	477.652		4	2.51442		4	109.169	434.173
4	0.70684		4	14.5343	205.624		4	1.3312		4	48.353	363.228
4	1.65663		4	15.9875	96.5066		4	1.54008		4	24.0473	156.143
4	1.30769		4	49.0165	374.832		4	2.03647		4	62.7823	308.289
6	0.875441		6	14.2524	162.803		6	2.01571		6	10.7208	53.1862
6	0.519084		6	11.6376	224.195		6	1.70316		6	52.3755	307.519
20	0.976325		20	18.2493	186.918		20	1.52074		20	18.2388	119.934
20	1.47816		20	18.0677	122.23		20	1.94196		20	8.98334	46.259
20	2.04517		20	24.075	117.716		20	1.98422		20	15.9513	80.3908
20	1.76991		20	52.6412	297.423		20	1.28461		20	27.5266	214.28
35	1.57419		35	7.17491	45.5783		35	1.18203		35	5.38514	45.5583
35	1.80328		35	12.6516	70.1587		35	0.806415		35	11.0762	137.351
35	1.93767		35	9.3684	48.3488		35	0.459309		35	3.7379	81.3809
35	2.43137		35	19.4913	80.1657		35	1.36259		35	15.0577	110.508
15	1.0323		15	12.3246	119.391		15	1.07655		15	5.22775	48.56
15	1.84874		15	23.5141	127.19		15	1.56997		15	9.82494	62.5806
43	2.13443		43	6.075	28.4619		43	0.977381		43	3.03502	31.0526
10	1.7076		55	5.09174	20.0141		10	1.56671		10	13.1967	84.2323
10	1.673		55	10.8103	40.6851		10	2.22623		10	17.4333	78.3085
55	2.54408		55	7.36714	33.7423		55	0.287513		55	0.464494	16.2065
55	2.65707		55	8.42571	29.2064		55	0.507511		55	1.38027	40.9262
55	2.18335		4	26	160.002		55	1.16004		55	1.17978	15.3436
55	2.88488		10	56.3281	329.867		55	0.982851		55	1.49091	20.2184
4	1.61859		10	30.8413	184.347		4	1.89749		4	67.1604	353.944
25	1.95714		25	17.2836	88.3105		25	1.41009		25	30.3132	214.973
15	0.842105		15	17.908	212.658		15	1.31004		15	8.90669	67.9877
15	1.47524		15	37.6111	254.95		15	0.781116		15	9.43375	120.773
15	1.33479		15	29.3312	219.744		15	1.74151		15	19.487	111.897
4	0.374596		4	10.1785	271.719		4	0.541802		4	13.6051	251.107
4	0.286316		4	7.31077	255.339		4	1.3913		4	44.0525	316.627

## Sheet: Fig.3
Fig. 3C							Fig. 3D
FF-mOVA-#CD4sp Va2Vb5+	FC-mOVA #CD4sp Va2Vb5+	FF-mOVA # tTreg-Va2Vb5+	FC-mOVA # tTreg-Va2Vb5+	FF-mOVA # tTcon-Va2Vb5+	FC-mOVA # tTcon-Va2Vb5+		FF-mOVA	FC-mOVA
112.717	38.302	4.42979	1.83084	100.431	34.2803		1.00245	1.21381
92.6013	27.2554	3.25031	1.27555	86.2118	25.511		1.00004	1.32626
70.9552	30.0397	6.66979	3.66485	59.2476	23.7915		1.11942	1.53175
45.3635	32.824	3.47484	3.47934	39.2394	26.1279		0.880575	1.32418
63.2044	28.8559	0.752132	1.24946	54.2926	24.3255		0.492805	1.82718

## Sheet: Fig.4
Fig. 4D					Fig. 4E Right panel					Fig. 4H
Young-tTreg	Old-tTreg	Young-tTcon	Old-tTcon		FF-mOVA-tTreg	FC-mOVA-tTreg	FF-mOVA-tTcon	FC-mOVA-tTcon		Young-Rag-GFP-tTcon	Old-Rag-GFP-tTcon	Young-Rag-GFP-tTreg	Old-Rag-GFP-tTreg
0.99	1.42	0.97	1.4		1	1.53037	1	1.02077		32.2	38	25.1	41.7
1.06	1.6	1.06	1.55		1.01	1.81752	0.931506	1.1028		27.8	39.2	50	25
0.94	1.62	0.96	1.49		0.907563	1.22689	1.00001	1.37543		28.9	33	50.1	50
0.99	1.7	1.04	1.63		1.09244	1.28291	1.06849	1.29693
1.01	1.77	0.96	1.52		1.16162	1.55556	0.99813	0.915068
0.99	1.53	0.93	1.3		0.838384		1.00186	1.0137
1.014	1.41	1.07	1.18
0.805	1.3	0.969	1.07
1.07	1.294	0.943	1.025
	1.076		0.948

## Sheet: Fig.5
Fig. 5B Right panel			Fig. 5E Right panel
Young	Old		FF-mOVA	FC-mOVA
1.15	0.77		0.934876	0.893703
0.85	0.73		1.02126	0.854173
1.001	0.82		1.04386	0.954084
0.91	0.92		0.942535	0.889319
1.09	0.82		1.05747	0.941518
1.002	1.04		1.03915	0.932818
1.003	1.001		0.960851
1.084	0.962
0.916	0.944

## Sheet: Fig.6
Fig. 6B							Fig. 6C Right panel
Young-CD4spCD5hi	Old-CD4spCD5hi	Young-CD4spCD5low	Old-CD4spCD5low	Young-DP/CD5	Old-DP/CD5		FF-mOVA-CD4spCD5hi	FC-mOVA-CD4spCD5hi	FF-mOVA-CD4spCD5low	FC-mOVA-CD4spCD5low
0.988374	0.897681	1.00143	1.02039	0.980204	0.995696		0.998722	0.964423	1.0217	1.01669
1.01336	0.911562	1.02109	1.02039	1.00848	1.00307		0.998319	0.98141	0.996995	1.04906
0.957372	0.879634	0.988572	0.947656	1.00062	0.98168		1.00296	0.931486	0.981302	0.913
1.04089	0.874082	0.989589	0.992337	1.0107	1.05275		1	0.899222	1	0.948
1.0205	0.864117	1.00281	0.988166	0.994008	0.986633		1.08825	0.894287	0.96	0.9
0.981888	0.919555	0.999146	0.972063	0.996543	0.958977			0.885557	1.032	0.96
0.99761	0.943275	0.998048	0.982677	1.00945	1
0.935816	1.0538	0.978191	1.02715	1.01051	1.02697
1.06418	0.9139	1.02181	1.0171	0.989494	0.976948

## Sheet: Fig.7
Fig. 7C
FF-mOVA-mTEC	FC-mOVA-mTEC
1.06479	0.751635
1.03136	0.73892
0.90385	0.756358
1.00291	0.800979
1.17263	0.684031
0.841192	0.520343
0.986183	0.611359

## Sheet: Fig. S1
Fig. S1B
WT-Young-DN(x107)	FC-Young-DN(x107)	WT-aged-DN(x107)	FC-Young(xTM)-DN(x107)	FC-6Mo-DN(x107)	WT-Young-DP(x107)	FC-Young-DP(x107)	WT-aged-DP(x107)	FC-Young(xTM)-DP(x107)	FC-6Mo-DP(x107)	WT-Young-CD4(x107)	FC-Young-CD4(x107)	WT-aged-CD4(x107)	FC-Young(xTM)-CD4(x107)	FC-6Mo-CD4(x107)	WT-Young-CD8(x107)	FC-Young-CD8(x107)	WT-aged-CD8(x107)	FC-Young(xTM)-CD8(x107)	FC-6Mo-CD8(x107)
0.437886	0.265417	0.160215	0.256594	0.168933	9.39563	12.2257	2.21211	1.37332	3.35525	0.638989	0.788001	0.225548	0.119443	0.248522	0.337334	0.473076	0.113317	0.0567398	0.126797
0.389358	0.30121	0.178331	0.139062	0.302086	12.7172	12.5315	2.07052	0.705243	2.14427	1.13173	0.986035	0.237339	0.0330498	0.177746	0.380189	0.372141	0.125067	0.0258258	0.0712061
0.428593	0.399825	0.211526	0.117504	0.130036	19.7538	14.5732	1.88437	1.39536	0.844132	1.47384	0.912254	0.223443	0.218484	0.0835316	0.382758	0.430832	0.183362	0.10557	0.043529
0.40896	0.288668	0.230729	0.172327	0.092412	16.1042	14.3856	1.37901	0.504495	1.00246	1.37515	0.939367	0.137722	0.0907425	0.086904	0.322813	0.341298	0.0425687	0.064602	0.0421056
0.307925	0.558574	0.0845554	0.117798	0.21901	19.0008	13.9724	1.37636	1.29659	2.32207	1.18598	1.01632	0.07452	0.130959	0.183912	0.294408	0.45974	0.0378562	0.0822149	0.0828307
0.206764		0.117878	0.084513		9.6438		0.922208	3.80952		1.0016		0.144835	0.241098		0.324844		0.0356647	0.15444
0.271842		0.19964	0.195379		10.198		1.33238	3.63672		0.988263		0.131376	0.288765		0.290872		0.0346472	0.167836
0.181141		0.108884	0.145253		11.1785		2.25362	4.15951		0.819337		0.101814	0.333421		0.430628		0.0284387	0.172606
0.289962		0.1224	0.174636		10.5529		0.509373	0.750288		0.578481		0.202248	0.0934626		0.409293		0.0578041	0.0497212
0.213778		0.0688739	0.0972675		6.95268		0.652131	1.34424		0.524655		0.093186	0.134424		0.243504		0.0292872	0.0748084
0.520102		0.0827604	0.125111		12.8408		0.739238	1.45931		0.809809		0.107379	0.180137		0.300139		0.0306423	0.0951808
0.210272		0.166925			12.5079		0.817949			0.754712		0.0738244			0.343437		0.0436123
0.255765		0.259647			20.3014		1.0009			1.08655		0.126776			0.402508		0.0743842
0.20748		0.09934			19.8109		0.446833			1.21597		0.123332			0.383647		0.0364907
		0.163052			19.1089					1.06645		0.0643883			0.45894		0.0194275
Fig. S1C
WT-Young-DN(%)	FC-Young-DN(%)	WT-aged-DN(%)	FC-Young(xTM)-DN(%)	FC-6Mo-DN(%)	WT-Young-DP(%)	FC-Young-DP(%)	WT-aged-DP(%)	FC-Young(xTM)-DP(%)	FC-6Mo-DP(%)	WT-Young-CD4(%)	FC-Young-CD4(%)	WT-aged-CD4(%)	FC-Young(xTM)-CD4(%)	FC-6Mo-CD4(%)	WT-Young-CD8(%)	FC-Young-CD8(%)	WT-aged-CD8(%)	FC-Young(xTM)-CD8(%)	FC-6Mo-CD8(%)
4.05	1.93	5.91	14.2	4.33	86.9	88.9	81.6	76	86	5.91	5.73	8.32	6.61	6.37	3.12	3.74	4.18	3.14	3.25
3.43	2.12	6.83	6.4	11.2	86.3	88.2	79.3	76	79.5	5.68	6.94	9.09	11.9	6.59	2.58	4.76	4.79	4.75	2.64
1.77	2.45	8.52	20.7	11.8	89.8	89.3	75.9	60.6	76.6	6.7	5.59	9	10.9	7.58	3.74	1.64	7.558	8.76	3.95
2.35	1.81	12.9	7.25	7.55	88.3	90.2	77.1	79.8	81.9	6.54	5.89	7.7	8.06	7.1	1.77	1.14	2.38	5.06	3.44
1.92	3.49	8.51	4.54	7.8	91	87.3	1.65	84.9	82.7	5.68	6.35	7.5	5.71	6.65	1.41	2.81	3.81	3.9	3.95
2.73		7.04	16.2		85.5		82.2	69.6		6.88		8.65	9.67		2.88		2.13	3.54
1.77		15.5	5.89		87.3		71.6	81.4		7.46		11.2	8.14		2.49		2.69	4.53
2.14		6.93	6.73		88		84.8	78.5		6.45		6.48	9.69		3.39		3.31	5.12
1.55		4.66			90.3		85.8			4.95		5.7			1.16		5.82
3.62		9.83			86.8		72.7			6.55		13.3			1.04		4.18
1.51		9.48			90.7		74.7			5.72		14.3			2.12		3.51
3.68		7.95			88.5		74.4			5.34		5.43			5.43		1.37
0.956		23.5			92.3		67.1			5.94		10.4			2.83		1.18
1.18					91.4		80.1			5.61		9.87			1.77		2.12
1.01					92.1		64.4			5.14		9.28			1.73		2.8

## Sheet: Fig. S2
Fig. S2A				Fig. S2B
Weeks	#tTreg(X103)	#tTcon(X104)		Weeks	#tTreg(X103)	#tTcon(X104)
4	9.22759	177.4		3.5	50.2913	331.536
4	38.297	274.857		3.5	57.4673	417.006
4	14.1704	223.035		4	76.0506	541.694
6	5.33651	177.155		4	13.6303	477.652
6	34.9426	401.586		4	14.5343	205.624
20	11.7674	126.809		4	15.9875	96.5066
20	3.51348	95.5385		4	49.0165	374.832
20	7.99526	44.1843		6	14.2524	162.803
20	7.93285	18.1579		6	11.6376	224.195
20	6.83987	34.7767		20	18.2493	186.918
35	4.00247	10.6109		20	18.0677	122.23
35	7.54319	16.4109		20	24.075	117.716
4	54.1187	301.411		20	52.6412	297.423
15	13.4658	86.0042		35	7.17491	45.5783
15	21.4567	116.061		35	12.6516	70.1587
43	3.69595	8.36453		35	9.3684	48.3488
55	4.292	8.15036		35	19.4913	80.1657
55	3.48554	7.6766		15	12.3246	119.391
25	8.53472	50.6871		15	23.5141	127.19
25	5.05713	10.0738		43	6.075	28.4619
15	32.8279	218.195		55	5.09174	20.0141
4	12.7904	409.128		55	10.8103	40.6851
4	33.6106	449.518		55	7.36714	33.7423
4	16.2101	466.455		55	8.42571	29.2064
				4	26	160
				10	56.3281	329.867
				10	30.8413	184.347
				25	17.2836	88.3105
				15	17.908	212.658
				15	37.6111	254.95
				15	29.3312	219.744
				4	33.6472	435.781
				4	47.6164	444.115

## Sheet: Fig. S4
Fig. S4B
medium	Teff-only	Teff+Y-Treg	Teff+Y-Treg(middle age)	Teff+FC-Treg(middle age)	Y-Treg	Y-Treg(middle age)	FC-treg(middle age)
0.216	0.292	0.283	0.256	0.263	0.266	0.211	0.266
0.216	0.293	0.28	0.249	0.277	0.272	0.203	0.268
0.114	0.319	0.236	0.256	0.241	0.174	0.231	0.177
0.11	0.328	0.2361	0.284	0.239	0.179	0.232	0.159
0.165	0.333	0.27			0.216
0.156	0.366	0.285			0.196
0.203	0.315	0.293			0.227
0.202	0.321	0.278			0.225
0.202

[truncated: 2 more sheets: Fig. S5, Fig. S6]
